# Supplementary material for: Copper is an intestinal habitat filter affecting the gut microbiota interactions with Salmonella Typhimurium
Source: Microbiome. 2026 Mar 28;14:110. doi: 10.1186/s40168-025-02322-4 (PMC13064011; doi:10.1186/s40168-025-02322-4)
Supplement: Supplementary file 5 — Supplementary Material 4. Table S1 [file 40168_2025_2322_MOESM4_ESM.xlsx]

## Sheet: Sheet 1
Strain
